# Supplementary material for: Feasibility of feeding Aedes aegypti mosquitoes on dengue virus-infected human volunteers for vector competence studies in Iquitos, Peru
Source: PLoS Negl Trop Dis. 2019 Feb 12;13(2):e0007116. doi: 10.1371/journal.pntd.0007116 (PMC6388938; doi:10.1371/journal.pntd.0007116)
Supplement: S1 Table — DoI = Day of illness; Viremia (log 10) expressed in FFU/ml, IR = infection rate (PCR+ bodies/total tested); DR = Dissemination rate (PCR+heads/PCR+bodies), SC = Disease Severity category (1 = mild, 4 = hospitalized, 2–3 = intermediate scores (see methods), and EXP = exposed. (XLSX) [file pntd.0007116.s002.xlsx]

## Sheet: Sheet1
Subject	Age, Sex	DoI	Viremia (log10)	SC	Direct Feeds										Indirect Feeds without additive										Indirect Feeds with EDTA
					Mosquitoes					Tested					Mosquitoes					Tested					Mosquitoes					Tested
					Exp	Engorged		Survived		Bodies			Heads		Exp	Engorged		Survived		Bodies			Heads		Exp	Engorged		Survived		Bodies			Heads
						N	%	N	%	N	++	IR	++	DR		N	%	N	%	N	++	IR	++	DR		N	%	N	%	N	++	IR	++	DR
MOS006	20,M	5	0	2	50	43	0.86	42	0.97674	42	0	0	0	--	50	33	0.66	33	1	33	0	0	0	--
MOS019	38,M	4	3.09726	3	50	42	0.84	30	0.71429	29	23	0.7931	17	0.73913	46	15	0.32609	7	0.46667	7	--	0.57143	4	--
MOS022	44,M	3	5	1	50	45	0.9	30	0.66667	29	29	1	29	1	49	23	0.46939	19	0.82609	19	19	1	1	1
MOS025	35,M	2	4.39796	1	49	47	0.95918	44	0.93617	44	41	0.93182	40	0.97561	52	20	0.38462	20	1	20	13	0.75	15	0.86667
MOS029	18,F	4	NT	1	25	17	0.68	14	0.82353	14	0	0	0	--	25	11	0.44	11	1	11	0	0	0	--
MOS031	53,M	4	NT	1	50	50	1	37	0.74	37	0	0	0	--	50	20	0.4	18	0.9	18	0	0.05556	1	0
MOS039	28,M	4	2.10037	2	50	45	0.9	28	0.62222	28	12	0.42857	10	0.83333	50	5	0.1	3	0.6	3	0	0.33333	1	0
MOS041	31,M	2	0	3	25	23	0.92	16	0.69565	16	0	0	0	--
MOS042	32,M	3	NT	3	50	50	1	43	0.86	43	38	0.88372	33	0.86842	50	26	0.52	23	0.88462	23	16	0.86957	20	0.8
MOS051	27,M	3	6.87506	4	50	23	0.46	15	0.65217	15	13	0.86667	13	1	50	16	0.32	9	0.5625	9	9	1	9	1
MOS058	24,F	2	0	3											50	18	0.36	8	0.44444	4	1	0.75	3	0.33333
MOS062	24,F	2	2.10037	2	50	25	0.5	12	0.48	12	8	0.66667	6	0.75	50	6	0.12	3	0.5	3	1	0.33333	1	1
MOS063	19,F	3	2.39967	4	50	16	0.32	5	0.3125	5	4	0.8	4	1	50	17	0.34	7	0.41176	7	1	0.57143	4	0.25
MOS065	17,F	4	2.39967	1											50	48	0.96	46	0.95833	46	33	0.8913	41	0.80488
MOS066	16,M	3	2.10037	2	50	50	1	49	0.98	48	47	0.97917	42	0.89362	50	36	0.72	34	0.94444	34	20	0.85294	29	0.68966
MOS067	28,M	3	0	1											50	26	0.52	23	0.88462	23	8	0.69565	16	0.5
MOS071	21,M	2	3.09726	4	50	50	1	45	0.9	45	45	1	42	0.93333	50	45	0.9	31	0.68889	31	9	0.35484	11	0.81818
MOS073	31,M	4	0	3	50	50	1	33	0.66	33	18	0.54545	2	0.11111	50	39	0.78	28	0.71795	28	0	0	0	--
MOS075	43,M	2	5.79588	1	50	50	1	35	0.7	36	35	0.97222	29	0.82857	50	20	0.4	14	0.7	14	9	0.71429	10	0.9
MOS077	20,M	4	2.10037	2	50	33	0.66	24	0.72727	24	0	0	0	--	50	23	0.46	10	0.43478	10	0	0	0	--
MOS078	10,M	5	3.09726	1	25	21	0.84	10	0.47619	10	3	0.3	3	1	50	16	0.32	8	0.5	8	1	0.125	1	1	25	8	0.32	4	0.5	4	0	0	0	--
MOS079	15,F	3	3.87512	2											50	28	0.56	13	0.46429	13	4	0.30769	4	1	25	14	0.56	9	0.64286	9	6	0.66667	6	1
MOS080	15,F	3	5.17609	4	28	22	0.78571	9	0.40909	9	9	1	7	0.77778	50	28	0.56	11	0.39286	11	4	0.36364	4	1
MOS084	19,M	3	3.09726	2	50	26	0.52	10	0.38462	10	3	0.3	1	0.33333	50	31	0.62	22	0.70968	22	1	0.13636	3	0.33333	50	32	0.64	18	0.5625	18	6	0.72222	13	0.46154
MOS085	18,M	3	5.09691	3	50	45	0.9	14	0.31111	14	14	1	12	0.85714	50	43	0.86	24	0.55814	24	23	1	24	0.95833	50	43	0.86	14	0.32558	14	13	1	14	0.92857
MOS086	14,M	4	0	1	50	38	0.76	16	0.42105	16	12	0.75	8	0.66667	50	37	0.74	13	0.35135	13	5	0.46154	6	0.83333	25	23	0.92	2	0.08696	2	0	0	0	--
MOS087	10,M	2	0	2	30	20	0.66667	5	0.25	5	2	0.4	1	0.5	50	26	0.52	4	0.15385	4	0	0	0	.	50	21	0.42	11	0.52381	11	1	0.36364	4	0.25
MOS088	38,M	3	5.57403	4	50	42	0.84	15	0.35714	15	13	0.86667	0	0	50	19	0.38	7	0.36842	5	0	0.8	4	0	50	26	0.52	22	0.84615	22	3	0.81818	18	0.16667
MOS089	20,M	2	0	1	50	42	0.84	8	0.19048	8	1	0.125	0	0	50	28	0.56	15	0.53571	15	0	0.06667	1	0	50	10	0.2	6	0.6	6	0	0	0	--
MOS091	41,F	3	0	2	50	38	0.76	24	0.63158	--	--	--	--	--	50	12	0.24	10	0.83333	--	--	--	--	--	50	0	0	--	--	--	--	--	--	--
MOS092	38,F	3	0	2	50	36	0.72	32	0.88889	32	2	0.0625	0	0	50	9	0.18	8	0.88889	8	0	0	0	--	50	14	0.28	14	1	14	0	0	0
MOS093	46,F	NA	0	0	50	45	0.9	45	1	--	--	--	--	--	50	14	0.28	13	0.92857	--	--	--	--	--	50	6	0.12	5	0.83333	--	--	--	--	--
MOS095	16,F	2	6.45864	4	50	43	0.86	40	0.93023	40	38	0.95	5	0.13158	50	35	0.7	22	0.62857	22	0	0.90909	20	0	50	29	0.58	23	0.7931	23	1	0.91304	21	0.04762
MOS096	12,M	3	3.39811	1	50	21	0.42	20	0.95238	20	10	0.5	0	0	50	16	0.32	14	0.875	14	0	0.28571	4	0	50	18	0.36	13	0.72222	13	0	0.84615	11	0
MOS098	23,F	2	5	2	50	29	0.58	25	0.86207	22	9	0.40909	5	0.55556	50	6	0.12	3	0.5	2	0	0.5	1	0	50	9	0.18	6	0.66667	6	2	0.5	3	0.66667
MOS100	36,M	3	0	2	50	19	0.38	18	0.94737	--	--	--	--	--	50	17	0.34	17	1	--	--	--	--	--	50	19	0.38	16	0.84211	--	--	--	--	--
MOS102	31,F	4	0	3	50	38	0.76	16	0.42105	15	0	0	0	.	50	6	0.12	5	0.83333	5	0	0	0	--	50	17	0.34	13	0.76471	12	0	1	12	0
MOS103	16,M	2	4.39796	2	50	26	0.52	21	0.80769	21	17	0.80952	0	0	50	20	0.4	15	0.75	15	0	0.26667	4	0	50	12	0.24	10	0.83333	10	2	0.9	9	0.22222
MOS104	26,M	2	5.09691	4	50	43	0.86	29	0.67442	29	9	0.31034	0	0	50	34	0.68	22	0.64706	22	0	0.63636	14	0	50	11	0.22	7	0.63636	7	0	1	7	0
MOS105	17,M	3	2.39967	3	50	33	0.66	20	0.60606	20	10	0.5	0	0	50	24	0.48	23	0.95833	23	0	0.43478	10	0	50	14	0.28	12	0.85714	12	0	0.58333	7	0
MOS106	54,M	NA	0	0	50	28	0.56	18	0.64286	--	--	--	--	--
MOS107	25,M	3	5.57403	2	50	30	0.6	11	0.36667	11	10	0.90909	1	0.1	50	4	0.08	3	0.75	3	0	0	0	--	50	9	0.18	4	0.44444	4	0	0	0	--
MOS108	49,M	3	3.05154	3	50	32	0.64	11	0.34375	11	0	0	0	--	50	3	0.06	3	1	3	0	0	0	--	50	5	0.1	0	0	--	--	--	--	--
MOS109	12,M	2	5.57403	4	50	43	0.86	15	0.34884	15	10	0.66667	4	0.4	50	22	0.44	10	0.45455	10	4	1	10	0.4	50	15	0.3	6	0.4	5	3	0.8	4	0.75
MOS110	33,M	3	4.87507	3	50	39	0.78	24	0.61538	24	20	0.83333	0	0	50	19	0.38	16	0.84211	16	0	0.5	8	0	50	11	0.22	3	0.27273	3	0	0.66667	2	0
MOS111	73,F	3	0	3	50	36	0.72	21	0.58333	--	--	--	--	--	50	15	0.3	11	0.73333	--	--	--	--	--	50	26	0.52	19	0.73077	--	--	--	--	--
MOS112	34,F	2	5.37567	4	50	36	0.72	23	0.63889	23	21	0.91304	0	0	50	18	0.36	15	0.83333	15	0	0.13333	2	0	50	14	0.28	11	0.78571	11	0	0	0	--
MOS113	33,M	3	0	1	50	40	0.8	26	0.65	26	13	0.5	3	0.23077	50	30	0.6	18	0.6	18	0	0	0	--	50	35	0.7	23	0.65714	23	0	0.52174	12	0
MOS114	22,M	5	0	3	50	43	0.86	34	0.7907	--	--	--	--	--	50	16	0.32	14	0.875	--	--	--	--	--	50	28	0.56	17	0.60714	--	--	--	--	--
MOS115	15,F	4	0	3	50	46	0.92	20	0.43478	20	1	0.05	0	0	50	35	0.7	13	0.37143	13	0	0	0	--	50	29	0.58	14	0.48276	14	1	0.07143	1	1
MOS116	15,F	2	0	4	50	35	0.7	24	0.68571	24	19	0.79167	0	0	50	15	0.3	11	0.73333	11	0	0.36364	4	0	50	36	0.72	11	0.30556	11	0	0.72727	8	0
MOS117	16,F	2	4.17612	4	50	19	0.38	9	0.47368	9	0	0	0	--	50	5	0.1	5	1	5	0	0	0	--	50	10	0.2	5	0.5	5	0	0	0	--
MOS118	10,M	1	6.41913	2	50	39	0.78	37	0.94872	37	37	1	36	0.97297	50	20	0.4	20	1	20	13	0.75	15	0.86667	50	13	0.26	12	0.92308	12	10	0.83333	10	1
MOS119	13,M	3	4.09694	1	50	40	0.8	35	0.875	35	34	0.97143	31	0.91176	50	15	0.3	15	1	15	1	0.06667	1	1	50	7	0.14	5	0.71429	5	0	0	0	--
MOS120	17,F	5	0	3											50	30	0.6	28	0.93333	28	0	0	0	--	50	21	0.42	20	0.95238	20	0	0.1	2	0
MOS121	12,M	2	0	2	50	30	0.6	16	0.53333	16	9	0.5625	8	0.88889	50	17	0.34	9	0.52941	9	2	0.22222	2	1	50	18	0.36	14	0.77778	13	5	0.46154	6	0.83333
MOS122	20,F	2	0	2	50	36	0.72	33	0.91667	33	0	0	0	--	50	27	0.54	26	0.96296	26	0	0	0	--	50	29	0.58	20	0.68966	20	0	0.05	1	0
MOS123	34,F	4	2.57519	4	50	36	0.72	34	0.94444	34	0	0	0	--	50	27	0.54	21	0.77778	21	0	0	0	--	50	21	0.42	20	0.95238	20	0	0	0	--
